# Supplementary material for: Effects of COPD on Left Ventricular and Left Atrial Deformation in Patients with Acute Myocardial Infarction: Strain Analysis Using Speckle-Tracking Echocardiography
Source: J Clin Med. 2022 Mar 30;11(7):1917. doi: 10.3390/jcm11071917 (PMC8999583; doi:10.3390/jcm11071917)
Supplement: Supplementary file 1 [file jcm-11-01917-s001.zip]

Archive with 1 entries (1 files):
- jcm-1613562-supplementary.pdf
